# Supplementary material for: Metabolomic Profiling and Biological Investigation of the Marine Sponge-Derived Fungus Aspergillus sp. SYPUF29 in Response to NO Condition
Source: J Fungi (Basel). 2024 Sep 5;10(9):636. doi: 10.3390/jof10090636 (PMC11433098; doi:10.3390/jof10090636)
Supplement: Supplementary file 1 [file jof-10-00636-s001.zip]

Archive with 1 entries (1 files):
- jof-3155118-supplementary.pdf
